# Supplementary material for: Upper limb muscle reflexes in real and virtual environments: Insights into sensorimotor adaptations
Source: PLoS One. 2025 Aug 13;20(8):e0330129. doi: 10.1371/journal.pone.0330129 (PMC12348997; doi:10.1371/journal.pone.0330129)
Supplement: S1 File — (XLSX) [file pone.0330129.s001.xlsx]

## Sheet: Sheet1
ID	Subject	Gender	VR_exper	stim_order	Condition	H_p2p_amp	H_accM	Mmax	H/Mmax	accM/Mmax	H_latency	M_latency	H_EMG_FCR	H_EMG_%max	H_EMG_BR	H_EMG_BB	H_EDA mean_raw	H_EDA mean_corrected	H_EDA_F7	H_EDA PEAK_corrected	H_EDA_LOWEST 7	H_EDA_HIGHEST 7	H_EDA_OPTIMIZED 7	NTV EDA_F7	NTV EDA_mean	NTV EDA_F7_CORRECTED	NTV EDA_mean_CORRECTED	%increase_BL	NTV_EDA_LOWEST 7	NTV_EDA_HIGHEST 7	NTV_EDA_OPTIMIZED 7	NTV_EDA_BLlowest_OthersMean	MSAQ_overall	MSAQ_G	MSAQ_C	MSAQ_P	MSAQ_S	NTV_p2p_CD	NTV_latency	BORG
UL02	2	0		0	1	0.2688	0.0714	0.7336	0.366412	0.0973282	0.01751	0.00552	0.0105156	5.7756	0.00846197	0.00539258	-3.83543	11.6457	11.6457	14.1907	11.6457	11.6457	11.6457	-4.34814	-4.09481	6.51859	9.05185	0	6.51859	11.5851	6.51859	6.51859	12.5	11.1111	11.1111	14.8148	13.8889	0.168051	26.4	3
UL03	3	0		1	1	0.1165	0.1819	0.557	0.209156	0.326571	0.01857	0.00588	0.00605744	4.22428	0.00240398	0.00336518	-3.93093	10.6907	7.00101	9.51233	10.6907	14.3803	10.6907	-4.07245	-3.78199	9.27548	12.1801	0	9.27548	15.0847	9.27548	9.27548	12.5	13.8889	13.3333	11.1111	11.1111	0.305398	27.2	2
UL04	4	0		1	1	0.1483	0.0624	0.4676	0.317151	0.133447	0.01698	0.00599	0.0219063	20.8011	0.0247561	0.0140967	-3.20639	17.9361	18.2068	20.6909	17.6654	17.9361	17.6654	-2.9839	-3.23258	20.161	17.6742	0	15.1875	20.161	15.1875	15.1875	15.9722	11.1111	11.1111	29.6296	16.6667	0.16339	25.4	3
UL05	5	0		1	1	0.2227	0.0458	0.54712	0.407041	0.0837111	0.0168	0.00576	0.00786076	6.43682	0.00553414	0.00521791	-3.4578	15.422	16.6965	18.7546	14.1475	15.422	14.1475	-3.79273	-3.69784	12.0727	13.0216	0	12.0727	13.9705	12.0727	12.0727	13.1944	11.1111	11.1111	18.5185	13.8889	0.226455	23.2	2
UL06	6	1		1	1	0.1387	0.2196	1.759	0.0788516	0.124844	0.0225	0.00639	0.00923099	4.49576	0.00843889	0.00863834	-3.56687	14.3313	16.7301	19.5648	11.9325	14.3313	11.9325	-4.44834	-4.50915	5.51661	4.90854	0	4.30046	5.51661	4.30046	4.30046	13.8889	11.1111	11.1111	22.2222	13.8889	0.15559	25.8	1
UL07	7	1		1	1	0.3209	0.3199	1.241	0.258582	0.257776	0.0189	0.00481	0.013934	5.59719	0.0101171	0.0190523	-3.13938	18.6062	17.8297	24.7849	17.8297	19.3828	17.8297	-3.26022	-3.16187	17.3978	18.3813	0	17.3978	19.3649	17.3978	17.3978	15.9722	11.1111	11.1111	29.6296	16.6667	0.170057	22	2
UL08	8	1		0	1	0.3407	0.4604	1.638	0.207998	0.281074	0.02168	0.00918	0.00971546	3.28163	0.00664775	0.0136193	-3.53338	14.6662	18.3381	12.5442	10.9943	14.6662	10.9943	-3.47929	-3.89966	15.2071	11.0034	0	6.79969	15.2071	6.79969	6.79969	11.8056	11.1111	11.1111	11.1111	13.8889	0.17133	34	2
UL09	9	1		1	1	0.1377	0.0187	1.49	0.0924161	0.0125503	0.01977	0.0059	0.0227723	15.1802	0.0199751	0.0152483	-4.13513	8.64868	6.70776	10.347	6.70776	10.5896	6.70776	-4.40526	-4.26515	5.94744	7.34851	0	5.94744	8.74958	5.94744	5.94744	11.1111	11.1111	11.1111	11.1111	11.1111	0.158782	22.4	3
UL10	10	1		0	1	0.05946	0.45271	1.356	0.0438496	0.333857	0.02245	0.00481	0.0112867	7.86823	0.00561276	0.0219488	-3.14292	18.5708	17.5809	20.7336	17.5809	19.5608	17.5809	-3.2761	-3.32476	17.239	16.7524	0	16.2658	17.239	16.2658	16.2658	11.1111	11.1111	11.1111	11.1111	11.1111	0.171674	23.2	2
UL11	11	1		1	1	0.268	0.943	0.97	0.276289	0.972165	0.01578	0.00459	0.0105201	6.82071	0.0082022	0.0211085	-4.50644	4.9356	5.23936	6.50787	4.63183	4.9356	4.63183	-4.67788	-4.63238	3.22119	3.67616	0	3.22119	4.13112	3.22119	3.22119	16.6667	11.1111	11.1111	29.6296	19.4444	0.123885	26.2	3
UL12	12	1		0	1	0.11482	0.28942	0.858	0.133823	0.337319	0.01682	0.00437	0.00811399	7.93256	0.00585181	0.0214812	-1.69031	33.0969	31.3918	38.3362	31.3918	34.8021	31.3918	-2.16349	-2.07745	28.3651	29.2255	0	28.3651	30.0859	28.3651	28.3651	13.1944	19.4444	11.1111	11.1111	11.1111	0.150777	24.2	1
UL13	13	1		1	1	0.415	0.437	0.829	0.500603	0.527141	0.0127	0.00563	0.0106678	9.72867	0.00747149	0.0213373	-3.41678	15.8322	16.8403	17.8848	14.824	15.8322	14.824	-3.77119	-3.97619	12.2881	10.2381	0	8.18805	12.2881	8.18805	8.18805	13.8889	11.1111	11.1111	25.9259	11.1111	0.127325	25	3
UL14	14	0		0	1	0.511	1.028	2.471	0.206799	0.416026	0.0183	0.00502	0.0158789	6.21125	0.00836847	0.0280902	-3.90545	10.9455	14.5486	7.5592	7.34252	10.9455	7.34252	-3.98173	-4.05145	10.1827	9.48552	0	8.78835	10.1827	8.78835	8.78835	12.5	13.8889	11.1111	14.8148	11.1111	0.245083	19	1
UL15	15	0		0	1	0.6005	0.181	0.7793	0.770563	0.23226	0.016767	0.00655	0.0115933	6.35541	0.00972527	0.0285862	-4.65103	3.48967	3.71985	4.33044	3.25948	3.48967	3.25948	-4.72856	-4.75524	2.71443	2.44761	0	2.18079	2.71443	2.18079	2.18079	11.1111	11.1111	11.1111	11.1111	11.1111	0.206747	24.2	3
UL16	16	0		0	1	0.9483	0.5131	2.387	0.397277	0.214956	0.01808	0.00486	0.0185368	5.2528	0.0127707	0.0180618	-3.97856	10.2144	13.3106	9.62372	7.11827	10.2144	7.11827	-3.61213	-3.93142	13.8787	10.6858	0	7.49298	13.8787	7.49298	7.49298	18.75	11.1111	22.2222	25.9259	16.6667	0.146162	19.6	2
UL17	17				1	0.204	0.2441	0.753	0.270916	0.32417	0.01983	0.01193	0.0195063	6.22681	0.00802883	0.0301227																	11.1111	11.1111	11.1111	11.1111	11.1111	0.187713	26.2	4
UL18	18				1	0.1059	0.1341	2.004	0.0528443	0.0669162	0.02163	0.00541	0.0215906	4.54483	0.00896259	0.0223203	-2.92269	20.7731	20.0809	36.8057	20.0809	21.4652	20.0809	-3.43541	-3.50102	15.6459	14.9898	0	14.3338	15.6459	14.3338	14.3338	11.1111	11.1111	11.1111	11.1111	11.1111	0.121783	31.2	1
UL19	19				1	0.443	0.0235	1.742	0.254305	0.0134902	0.02075	0.00568	0.0137861	8.20975	0.0135898	0.0303416	-3.81555	11.8445	10.1094	14.6973	10.1094	13.5796	10.1094	-3.75317	-3.81413	12.4683	11.8587	0	11.249	12.4683	11.249	11.249	11.8056	11.1111	11.1111	14.8148	11.1111	0.358776	21.2	2
UL02	2	0		0	2	0.2869	0.0749	0.7871	0.364503	0.0951594	0.01704	0.00541	0.0126613	6.95409	0.00758261	0.0520665	-4.29104	7.08964	11.4265	13.8672	2.75275	11.4265	11.4265	-4.2534	-4.50984	7.46601	4.90156	-45.8502	2.33711	7.46601	7.46601	4.90156	11.1111	11.1111	11.1111	11.1111	11.1111	0.0973389	26.4	2
UL03	3	0		1	2	0.0681	0.2626	0.53663	0.126903	0.48935	0.01915	0.00599	0.00659271	4.59756	0.0028866	0.0340541	-4.16212	8.37885	8.56025	9.75189	8.19745	8.56025	8.56025	-3.78754	-3.97308	12.1246	10.2692	-15.6888	8.41374	12.1246	12.1246	10.2692	14.5833	13.8889	17.7778	11.1111	13.8889	0.313191	27.6	1
UL04	4	0		1	2	0.0605	0.2306	0.44674	0.135426	0.516184	0.01692	0.00588	0.0227721	21.6232	0.0251175	0.139769	-3.33042	16.6958	16.5693	19.5801	16.5693	16.8223	16.8223	-3.12389	-3.25856	18.7611	17.4144	-1.4702	16.0677	18.7611	18.7611	17.4144	16.6667	13.8889	11.1111	29.6296	16.6667	0.152261	25.2	3
UL05	5	0		1	2	0.1777	0.0646	0.4663	0.381085	0.138537	0.0168	0.00558	0.00924723	7.57213	0.00717419	0.0533734	-3.3057	16.943	19.1567	22.2321	14.7293	19.1567	19.1567	-3.25067	-3.31393	17.4933	16.8607	29.4826	16.2282	17.4933	17.4933	16.8607	15.9722	11.1111	15.5556	22.2222	16.6667	0.231437	22.8	2
UL06	6	1		1	2	0.0797	0.3818	1.69	0.0471598	0.225917	0.02338	0.00639	0.00770971	3.75485	0.00885377	0.00878309	-3.0308	19.692	21.8182	24.138	17.5658	21.8182	21.8182	-1.73526	-2.2576	32.6474	27.424	458.701	22.2007	32.6474	32.6474	27.424	14.5833	11.1111	13.3333	18.5185	16.6667	0.133777	26.4	2
UL07	7	1		1	2	0.2529	0.995	0.713	0.354698	1.39551	0.01851	0.00459	0.0133683	5.36997	0.0108963	0.0187162	-1.62376	33.7624	32.7874	44.7586	32.7874	34.7374	34.7374	-1.7923	-2.26058	32.077	27.3942	49.0329	22.7114	32.077	32.077	27.3942	17.3611	11.1111	11.1111	11.1111	36.1111	0.132169	22.8	4
UL08	8	1		0	2	0.3665	0.3934	1.673	0.219068	0.235146	0.02119	0.00907	0.0104793	3.53965	0.00628389	0.0148316	-3.54602	14.5398	19.6694	21.6675	9.41017	19.6694	19.6694	-3.56029	-3.99501	14.3971	10.0499	-8.66579	5.70256	14.3971	14.3971	10.0499	12.5	11.1111	11.1111	11.1111	16.6667	0.276647	24.8	3
UL09	9	1		1	2	0.2199	0.028	1.457	0.150927	0.0192176	0.019798	0.00584	0.0252063	16.8027	0.0223918	0.0157837	-4.57038	4.29622	3.96384	6.48041	3.96384	4.6286	4.6286	-4.29228	-4.497	7.07719	5.03002	-31.5505	2.98285	7.07719	7.07719	5.03002	11.1111	11.1111	11.1111	11.1111	11.1111	0.155694	21.6	3
UL10	10	1		0	2	0.29817	0.36173	1.381	0.215909	0.261933	0.02267	0.00481	0.0117884	8.21803	0.00523476	0.0226878	-2.8886	21.114	20.8888	23.5596	20.8888	21.3392	21.3392	-2.99702	-2.94034	20.0298	20.5966	22.9472	20.0298	21.1634	21.1634	20.5966	11.1111	11.1111	11.1111	11.1111	11.1111	0.177991	24.4	2
UL11	11	1		1	2	0.244	0.977	0.983	0.24822	0.993896	0.0154	0.00448	0.0110695	7.17686	0.00847991	0.0210547	-4.35767	6.42326	6.43814	8.4137	6.40837	6.43814	6.43814	-4.41148	-4.45157	5.8852	5.48426	49.1844	5.08331	5.8852	5.8852	5.48426	13.1944	11.1111	11.1111	18.5185	13.8889	0.119258	26	3
UL12	12	1		0	2	0.18802	0.2687	0.865	0.217364	0.310636	0.01688	0.00442	0.00914989	8.9453	0.00657501	0.0229017	-0.521921	44.7808	49.1613	51.2756	40.4003	49.1613	49.1613	-0.663294	-0.734663	43.3671	42.6534	45.9459	41.9397	43.3671	43.3671	42.6534	11.8056	11.1111	13.3333	11.1111	11.1111	0.138253	24.6	3
UL13	13	1		1	2	0.446	0.44	0.847	0.526564	0.519481	0.01262	0.00546	0.0106507	9.7131	0.00733656	0.0207582	-3.4711	15.289	16.2652	18.8339	14.3129	16.2652	16.2652	-3.88205	-3.91341	11.1795	10.8659	6.13229	10.5523	11.1795	11.1795	10.8659	16.6667	11.1111	11.1111	33.3333	16.6667	0.136523	24.2	4
UL14	14	0		0	2	0.418	1.677	2.507	0.166733	0.668927	0.01827	0.00508	0.0176613	6.90845	0.00943767	0.0295933	-2.80846	21.9154	24.6901	25.9064	19.1407	24.6901	24.6901	-2.74386	-2.83187	22.5614	21.6813	128.573	20.8012	22.5614	22.5614	21.6813	18.75	16.6667	20	14.8148	22.2222	0.211945	18.4	2
UL15	15	0		0	2	0.4172	0.2064	0.744	0.560753	0.277419	0.01731	0.0063	0.0110075	6.03423	0.0100246	0.0286829	-4.58863	4.11374	4.57457	5.24139	3.6529	4.57457	4.57457	-4.66574	-4.6667	3.34258	3.333	36.1737	3.32342	3.34258	3.34258	3.333	11.8056	11.1111	11.1111	11.1111	13.8889	0.204464	24	3
UL16	16	0		0	2	0.9208	0.651	2.459	0.374461	0.264742	0.01761	0.00481	0.0199868	5.66367	0.0130406	0.0187377	-4.13021	8.69789	14.7002	18.3777	2.6956	14.7002	14.7002	-4.46692	-4.58416	5.3308	4.15839	-61.085	2.98599	5.3308	5.3308	4.15839	13.8889	11.1111	15.5556	14.8148	13.8889	0.148951	26.8	2
UL17	17				2	0.203	0.241	0.776	0.261598	0.310567	0.02009	0.01196	0.021314	6.80388	0.00835774	0.0310876																	11.1111	11.1111	11.1111	11.1111	11.1111	0.13196	26.8	5
UL18	18				2	0.089	0.1462	1.897	0.0469162	0.0770691	0.02015	0.00552	0.0220022	4.63146	0.00913158	0.0223889	-2.9361	20.639	21.217	25.7629	20.0609	21.217	21.217	-3.1049	-3.11255	18.951	18.8745	25.9152	18.7979	18.951	18.951	18.8745	11.1111	11.1111	11.1111	11.1111	11.1111	0.114008	31.4	2
UL19	19				2	0.50904	0.0967	1.889	0.269476	0.0511911	0.02059	0.00546	0.0153215	9.12411	0.0141441	0.0311076	-4.04967	9.50332	10.7754	12.1674	8.23122	10.7754	10.7754	-3.93893	-3.99704	10.6107	10.0296	-15.4242	9.44844	10.6107	10.6107	10.0296	11.1111	11.1111	11.1111	11.1111	11.1111	0.403636	22.6	2
UL02	2	0		0	3	0.1205	0.0586	0.6482	0.185899	0.0904042	0.01739	0.00541	0.0131939	7.24665	0.00743858	0.0616115	-2.97328	20.2672	20.2672	25.7538	20.2672	20.2672	20.2672	-4.07547	-4.07547	9.24533	9.24533	2.13744	9.24533	9.24533	9.24533	9.24533	18.75	22.2222	20	18.5185	13.8889	0.19292	26.4	2
UL03	3	0		1	3	0.0785	0.1955	0.5491	0.142961	0.356037	0.01892	0.00599	0.00609471	4.25027	0.00201464	0.0353661	-2.50494	24.9506	22.555	28.7964	22.555	27.3461	27.3461	-2.90479	-2.80316	20.9521	21.9684	80.3635	20.9521	22.9848	22.9848	21.9684	13.8889	13.8889	17.7778	11.1111	11.1111	0.316582	27.2	2
UL04	4	0		1	3	0.0536	0.1847	0.44546	0.120325	0.414628	0.01704	0.00582	0.0203749	19.3469	0.0230262	0.135012	-3.32894	16.7106	16.3078	20.6116	16.3078	17.1135	17.1135	-2.98667	-3.17076	20.1333	18.2924	3.49727	16.4514	20.1333	20.1333	18.2924	54.1667	94.4444	57.7778	29.6296	27.7778	0.105483	25.2	3
UL05	5	0		1	3	0.1451	0.1383	0.3045	0.476519	0.454187	0.01698	0.00558	0.00747597	6.12173	0.00487149	0.0480553	-3.49388	15.0612	19.4775	21.4828	10.645	19.4775	19.4775	-2.91161	-3.56439	20.8839	14.3561	10.2484	7.82828	20.8839	20.8839	14.3561	20.8333	19.4444	26.6667	18.5185	16.6667	0.231859	22.8	2
UL06	6	1		1	3	0.1718	0.3209	1.673	0.10269	0.191811	0.02174	0.00639	0.0115338	5.61729	0.00838162	0.008887	-3.78764	12.1236	14.4108	17.778	9.83638	14.4108	14.4108	-2.96079	-2.97226	20.3921	20.2774	313.105	20.1627	20.3921	20.3921	20.2774	23.6111	13.8889	26.6667	25.9259	27.7778	0.125823	25.8	3
UL07	7	1		1	3	0.2313	0.3367	0.742	0.311725	0.453774	0.01835	0.00453	0.0122784	4.93214	0.0093441	0.0205939	-3.37655	16.2345	17.5974	26.1383	14.8717	17.5974	17.5974	-3.32721	-2.65553	16.7279	23.4447	27.5464	16.7279	30.1615	30.1615	23.4447	29.1667	36.1111	28.8889	18.5185	30.5556	0.113321	29	4
UL08	8	1		0	3	0.2295	0.6338	1.78	0.128933	0.356067	0.02305	0.00907	0.0104142	3.51766	0.00634421	0.0157334	-3.95257	10.4743	12.5152	13.681	8.43332	12.5152	12.5152	-4.11711	-4.25083	8.82889	7.49172	-31.9144	6.15454	8.82889	8.82889	7.49172	17.3611	11.1111	17.7778	14.8148	25	0.242814	26.4	2
UL09	9	1		1	3	0.155	0.0132	1.447	0.107118	0.00912232	0.01983	0.00606	0.0262111	17.4726	0.022966	0.0154811	-4.67415	3.25853	3.58749	4.5517	2.92956	3.58749	3.58749	-3.91309	-4.32121	10.8691	6.78787	-7.62938	2.7066	10.8691	10.8691	6.78787	11.1111	11.1111	11.1111	11.1111	11.1111	0.163942	21.8	4
UL10	10	1		0	3	0.10131	0.48739	1.372	0.0738411	0.355241	0.0219	0.00481	0.0117715	8.20622	0.00512737	0.02306	-2.72103	22.7897	22.757	25.7523	22.757	22.8225	22.8225	-2.73989	-2.69973	22.6011	23.0027	37.3103	22.6011	23.4044	23.4044	23.0027	22.9167	27.7778	13.3333	33.3333	22.2222	0.192386	24.4	3
UL11	11	1		1	3	0.231	0.927	0.871	0.265212	1.06429	0.01529	0.00448	0.00976693	6.33237	0.00857415	0.0208764	-4.29952	7.00475	7.8544	9.01642	6.1551	7.8544	7.8544	-4.22547	-4.31042	7.74534	6.89583	87.5826	6.04633	7.74534	7.74534	6.89583	36.8056	36.1111	42.2222	37.037	30.5556	0.126981	26.2	4
UL12	12	1		0	3	0.21731	0.28324	0.851	0.255358	0.332832	0.01704	0.00442	0.00954247	9.32911	0.0065189	0.0231724	0.200203	52.002	52.4542	53.3752	51.5498	52.4542	52.4542	0.394143	-0.156123	53.9414	48.4388	65.7416	42.9361	53.9414	53.9414	48.4388	37.5	50	40	37.037	22.2222	0.129992	24.8	4
UL13	13	1		1	3	0.432	0.4479	0.893	0.483763	0.501568	0.01197	0.00541	0.0114964	10.4844	0.00758664	0.0229861	-3.33225	16.6775	17.0695	21.5454	16.2856	17.0695	17.0695	-3.50215	-3.71883	14.9785	12.8117	25.1384	10.6449	14.9785	14.9785	12.8117	20.8333	11.1111	11.1111	37.037	33.3333	0.0969876	22	5
UL14	14	0		0	3	0.328	1.964	2.47	0.132794	0.795142	0.01835	0.00497	0.0174293	6.81773	0.0353286	0.0243006	-0.986451	40.1355	33.466	51.2344	33.466	46.805	46.805	-1.67954	-1.01324	33.2046	39.8676	320.3	33.2046	46.5305	46.5305	39.8676	95.1389	100	97.7778	100	83.3333	0.231433	18.6	3
UL15	15	0		0	3	0.1918	0.2131	0.735	0.260952	0.289932	0.01891	0.00631	0.00865859	4.7466	0.00912109	0.0339035	-4.49654	5.03457	4.76231	5.76935	4.76231	5.30683	5.30683	-4.52706	-4.49514	4.72935	5.04856	106.265	4.72935	4.72935	4.72935	5.04856	35.4167	30.5556	42.2222	48.1481	22.2222	0.176821	24.2	4
UL16	16	0		0	3	1.0425	0.3414	2.398	0.434737	0.142369	0.01775	0.00481	0.0197125	5.58595	0.0131412	0.0188339	-4.53258	4.67416	6.81253	7.95441	2.53578	6.81253	6.81253	-4.34267	-4.54486	6.57325	4.55137	-57.4074	2.52948	6.57325	6.57325	4.55137	13.1944	13.8889	15.5556	11.1111	11.1111	0.174275	19.8	2
UL17	17				3	0.1027	0.3381	0.58	0.177069	0.582931	0.0211	0.01368	0.0218629	6.9791	0.00861993	0.032939																	13.1944	11.1111	17.7778	11.1111	11.1111	0.148073	20.4	4
UL18	18				3	0.0961	0.355	1.954	0.0491812	0.181679	0.02064	0.00552	0.0239539	5.0423	0.00895418	0.0234193	-2.45987	25.4013	25.4013	35.1456	25.4013	25.4013	25.4013	-2.40609	-2.64795	25.9391	23.5205	56.9099	21.102	25.9391	25.9391	23.5205	63.8889	83.3333	17.7778	59.2593	33.3333	0.138205	31.2	3
UL19	19				3	0.545	0.098	2.022	0.269535	0.0484669	0.02037	0.00546	0.016975	10.1088	0.0158794	0.0332442	-3.95031	10.4969	10.7454	12.3291	10.2483	10.7454	10.7454	-3.72616	-3.88312	12.7384	11.1688	-5.81748	9.59923	12.7384	12.7384	11.1688	25	30.5556	24.4444	14.8148	13.8889	0.306647	29.2	3
UL02	2	0		0	4	0.1548	0.2321	0.6884	0.224869	0.337159	0.0181	0.00541	0.0110169	6.05092	0.00701851	0.051069	-4.79321	2.06793	2.63369	3.29742	1.50216	2.63369	2.63369	-4.84631	-4.62232	1.53695	3.77677	-58.2763	1.53695	6.01658	6.01658	3.77677	13.8889	11.1111	11.1111	22.2222	13.8889	0.124949	26.6	3
UL03	3	0		1	4	0.1253	0.0106	0.55346	0.226394	0.0191522	0.0181	0.00623	0.00601912	4.19756	0.00194946	0.0350814	-4.22001	7.79993	7.639	11.6608	7.639	7.96085	7.96085	-2.30694	-3.35827	26.9306	16.4173	34.7879	5.90394	26.9306	26.9306	16.4173	11.1111	11.1111	11.1111	11.1111	11.1111	0.226589	27.2	1
UL04	4	0		1	4	0.0675	0.1816	0.45471	0.148446	0.399375	0.01704	0.00588	0.0195295	18.5442	0.021634	0.130663	-3.4916	15.084	14.7029	17.8589	14.7029	15.4652	15.4652	-3.73107	-3.54029	12.6893	14.5971	-17.4106	12.6893	16.5049	16.5049	14.5971	15.9722	22.2222	11.1111	18.5185	13.8889	0.100844	25.2	2
UL05	5	0		1	4	0.1549	0.158	0.48256	0.320996	0.32742	0.01692	0.00558	0.0388844	31.8407	0.00402943	0.0476247	-3.06479	19.3521	19.4931	21.727	19.2111	19.4931	19.4931	-3.38169	-3.17312	16.1831	18.2688	40.2957	16.1831	20.3544	20.3544	18.2688	12.5	11.1111	11.1111	22.2222	11.1111	0.116508	23	3
UL06	6	1		1	4	0.08639	0.58629	1.756	0.049197	0.333878	0.02338	0.00644	0.00895775	4.36268	0.00857325	0.00837691	-3.26347	17.3653	15.0539	22.3419	15.0539	19.6768	19.6768	-3.06445	-3.16735	19.3555	18.3265	273.359	17.2974	19.3555	19.3555	18.3265	18.0556	11.1111	11.1111	22.2222	30.5556	0.0828863	25.2	4
UL07	7	1		1	4	0.2189	0.5143	1.003	0.218245	0.512762	0.01851	0.00459	0.0128705	5.16999	0.0089926	0.020501	-2.98717	20.1283	23.1846	50.7187	17.0721	23.1846	23.1846	-3.40566	-3.43886	15.9434	15.6114	-15.069	15.2795	15.9434	15.9434	15.6114	12.5	11.1111	11.1111	14.8148	13.8889	0.119264	22.8	2
UL08	8	1		0	4	0.1349	0.8372	1.806	0.0746955	0.463566	0.02332	0.00912	0.0100439	3.39259	0.00627987	0.0152217	-3.37278	16.2722	18.8524	20.4956	13.6921	18.8524	18.8524	-3.2111	-3.56737	17.889	14.3263	30.1993	10.7636	17.889	17.889	14.3263	13.1944	11.1111	11.1111	14.8148	16.6667	0.182879	26.8	3
UL09	9	1		1	4	0.04541	0.02089	1.493	0.0304153	0.013992	0.02321	0.00606	0.0266718	17.7796	0.0234802	0.0167752	-2.62314	23.7686	20.7988	27.8961	20.7988	26.7383	26.7383	-2.81487	-2.76541	21.8513	22.3459	204.088	21.8513	22.8405	22.8405	22.3459	11.1111	11.1111	11.1111	11.1111	11.1111	0.0807686	21.4	3
UL10	10	1		0	4	0.08646	0.50428	1.331	0.0649587	0.378873	0.02283	0.00475	0.011584	8.07548	0.0052611	0.0244193	-2.91472	20.8528	21.4056	22.7982	20.2999	21.4056	21.4056	-3.19038	-3.01045	18.0962	19.8955	18.7624	18.0962	21.6949	21.6949	19.8955	11.1111	11.1111	11.1111	11.1111	11.1111	0.0988383	24.4	3
UL11	11	1		1	4	0.194	1.033	1.035	0.18744	0.998068	0.01546	0.00448	0.0103287	6.69659	0.00840691	0.0205953	-3.83159	11.6841	11.7598	15.0467	11.6085	11.7598	11.7598	-4.22113	-3.86899	7.78873	11.3101	207.661	7.78873	14.8315	14.8315	11.3101	13.8889	11.1111	13.3333	18.5185	13.8889	0.120512	26	3
UL12	12	1		0	4	0.12961	0.27294	0.82	0.158061	0.332854	0.01704	0.00442	0.00857749	8.3857	0.00660598	0.0223639	-2.78549	22.1451	25.4193	26.6281	18.8709	25.4193	25.4193	-2.82425	-3.10208	21.7575	18.9792	-35.0592	16.201	21.7575	21.7575	18.9792	14.5833	16.6667	13.3333	18.5185	11.1111	0.072736	24.6	3
UL13	13	1		1	4	0.455	0.4287	0.875	0.52	0.489943	0.012	0.00535	0.011381	10.3791	0.00751019	0.0209313	-3.51697	14.8303	15.0626	18.2526	14.5979	15.0626	15.0626	-4.01251	-4.0119	9.8749	9.88096	-3.48785	9.8749	9.88703	9.88703	9.88096	16.6667	11.1111	11.1111	29.6296	19.4444	0.062485	24.8	6
UL14	14	0		0	4	0.233	2.062	2.315	0.100648	0.890713	0.01846	0.00486	0.0139611	5.46107	0.00849002	0.0292653	3.68517	86.8517	83.412	91.3457	83.412	90.2915	90.2915	2.81459	3.12725	78.1459	81.2725	756.806	78.1459	84.399	84.399	81.2725	43.75	44.4444	42.2222	55.5556	36.1111	0.141669	18.4	2
UL15	15	0		0	4	0.5024	0.2215	0.749	0.670761	0.295728	0.0179	0.00657	0.010692	5.86129	0.0093194	0.0287177	-4.801	1.99004	2.7334	3.18146	1.24669	2.7334	2.7334	-4.8181	-4.80352	1.81897	1.96476	-19.7273	1.81897	2.11056	2.11056	1.96476	11.1111	11.1111	11.1111	11.1111	11.1111	0.147136	24.2	5
UL16	16	0		0	4	0.8606	0.2521	2.323	0.370469	0.108523	0.01803	0.00486	0.0189293	5.364	0.013028	0.0186051	-3.0882	19.118	18.7602	23.5367	18.7602	19.4759	19.4759	-3.42947	-3.57694	15.7053	14.2306	33.1724	12.7559	15.7053	15.7053	14.2306	12.5	11.1111	13.3333	11.1111	13.8889	0.111978	19.4	2
UL17	17				4	0.207	0.4113	0.807	0.256506	0.509665	0.0211	0.0118	0.0213777	6.8242	0.00844803	0.032986																	11.1111	11.1111	11.1111	11.1111	11.1111	0.0797931	21	3
UL18	18				4	0.1006	1.1741	1.59	0.0632704	0.738428	0.02179	0.00524	0.0209738	4.415	0.0090528	0.0201957	-3.04885	19.5115	21.2401	26.1536	17.7829	21.2401	21.2401	-3.04864	-3.12049	19.5136	18.7951	25.3856	18.0766	19.5136	19.5136	18.7951	32.6389	38.8889	28.8889	29.6296	27.7778	0.0552398	30.6	3
UL19	19				4	0.4367	0.0396	1.826	0.239157	0.0216867	0.0207	0.00552	0.0138636	8.25593	0.0141259	0.0335506	-4.56571	4.34293	6.24293	3.39813	2.44293	6.24293	6.24293	-4.77622	-4.72342	2.2378	2.76583	-76.6767	2.2378	3.29386	3.29386	2.76583	13.1944	16.6667	11.1111	14.8148	11.1111	0.175559	22.2	4
